# Supplementary material for: Transmission Electron Microscopy-based characterization of Extracellular Vesicles from plasma and serum from Parkinson´s Disease patients
Source: Cell Commun Signal. 2025 Sep 18;23:395. doi: 10.1186/s12964-025-02383-w (PMC12445024; doi:10.1186/s12964-025-02383-w)
Supplement: Supplementary file 1 — Supplementary Material 1. [file 12964_2025_2383_MOESM1_ESM.xlsx]

## Sheet: HILICPOS
Name	MS mode	Molecular Weight	RT [min]	Formula	Annotation Level	mzCloud Best Match	mzVault Best Match	KEGG Pathways	Metabolika Pathways	Area: 20220315_AG Zunke_Sample 1.raw (F1)	Area: 20220315_AG Zunke_Sample 2.raw (F2)	Area: 20220315_AG Zunke_Sample 3.raw (F3)	Area: 20220315_AG Zunke_Sample 4.raw (F4)	Group Area: 1	Group Area: 2	Group Area: 3	Ratio: (1) / (2)	Ratio: (1) / (3)	Ratio: (2) / (3)	Log2 Fold Change: (1) / (2)	Log2 Fold Change: (1) / (3)	Log2 Fold Change: (2) / (3)
Ceramide (d18:1/24:1(15Z))	HILICPOS	647.622	0.864	C42 H81 N O3	4					1.76709e+06	703145	208466	151305	1.76709e+06	703145	208466	2.513	8.477	3.373	1.33	3.08	1.75
1-Hexadecanoylpyrrolidine	HILICPOS	309.303	0.881	C20 H39 N O	4					8.74073e+06	1.69871e+06	971705	847720	8.74073e+06	1.69871e+06	971705	5.146	8.995	1.748	2.36	3.17	0.81
MFCD00010474	HILICPOS	400.333	0.881	C27 H44 O2	4			Metabolic pathways;Biosynthesis of secondary metabolites;Other	Superpathway of cholesterol degradation I (cholesterol oxidase);Superpathway of cholesterol degradation II (cholesterol dehydrogenase)	547847	113176	80926.1	108429	547847	113176	80926.1	4.841	6.77	1.399	2.28	2.76	0.48
Amide C18	HILICPOS	283.287	0.884	C18 H37 N O	4					3.14305e+06	433929	187745	376582	3.14305e+06	433929	187745	7.243	16.741	2.311	2.86	4.07	1.21
(9Z)-9-Octadecenamide	HILICPOS	281.272	0.885	C18 H35 N O	4					5.76533e+07	5.49713e+06	1.17984e+06	1.1504e+06	5.76533e+07	5.49713e+06	1.17984e+06	10.488	48.865	4.659	3.39	5.61	2.22
Oleamide	HILICPOS	264.245	0.887	C18 H35 N O	2	99.1				6.03607e+07	5.96969e+06	1.37402e+06	1.40476e+06	6.03607e+07	5.96969e+06	1.37402e+06	10.111	43.93	4.345	3.34	5.46	2.12
2-[(5E,8E)-5,8-Tetradecadien-1-yl]cyclobutanone	HILICPOS	262.23	0.888	C18 H30 O	4					1.11329e+07	1.451e+06	1.01444e+06	1.00071e+06	1.11329e+07	1.451e+06	1.01444e+06	7.673	10.974	1.43	2.94	3.46	0.52
Hexadecanamide	HILICPOS	255.256	0.894	C16 H33 N O	4					3.63786e+06	638246	444434	397982	3.63786e+06	638246	444434	5.7	8.185	1.436	2.51	3.03	0.52
Spiroxamine	HILICPOS	297.267	0.908	C18 H35 N O2	4					1.29412e+06	324504	136280	164896	1.29412e+06	324504	136280	3.988	9.496	2.381	2	3.25	1.25
Hexadecasphinganine - or palmitic acid (77.9% match MS2)	HILICPOS	273.267	1.972	C16 H35 N O2	3	77.8				5.9789e+06	528500	444102	644444	5.9789e+06	528500	444102	11.313	13.463	1.19	3.5	3.75	0.25
Istamycin C1	HILICPOS	431.273	2.092	C19 H37 N5 O6	4					2.41303e+06	322793	737637	346394	2.41303e+06	322793	737637	7.475	3.271	0.438	2.9	1.71	-1.19
Netilmicin	HILICPOS	475.299	2.189	C21 H41 N5 O7	4					2.29542e+06	322497	194746	183927	2.29542e+06	322497	194746	7.118	11.787	1.656	2.83	3.56	0.73
(2S,3R,4E)-3-Hydroxy-2-[(11Z)-11-octadecenoylamino]-4-octadecen-1-yl 5-acetamido-3,5-dideoxy-6-[(1R,2R)-1,2,3-trihydroxypropyl]-beta-L-threo-hex-2-ulopyranonosyl-(2->3)-beta-D-galactopyranosyl-(1->4)-;beta-D-glucopyranoside	HILICPOS	1178.73	2.328	C59 H106 N2 O21	4					1.9226e+06	106420	111180	113007	1.9226e+06	106420	111180	18.066	17.293	0.957	4.18	4.11	-0.06
(2R)-3-[(13Z)-13-Docosen-1-yloxy]-2-[(5Z,8Z,11Z,14Z)-5,8,11,14-icosatetraenoyloxy]propyl 2-(trimethylammonio)ethyl phosphate	HILICPOS	849.661	3.541	C50 H92 N O7 P	4					1.64001e+06	226348	105005	104259	1.64001e+06	226348	105005	7.246	15.618	2.156	2.86	3.97	1.11
PC(20:5(5Z,8Z,11Z,14Z,17Z)/P-18:1(11Z))	HILICPOS	789.566	3.613	C46 H80 N O7 P	4					2.29371e+06	136158	136193	141928	2.29371e+06	136158	136193	16.846	16.842	1	4.07	4.07	0
Dimethylphenylpiperazinium	HILICPOS	191.154	3.645	C12 H19 N2	4					1.88473e+06	185413	133998	137261	1.88473e+06	185413	133998	10.165	14.065	1.384	3.35	3.81	0.47
PC(P-18:0/18:4(6Z,9Z,12Z,15Z))	HILICPOS	765.567	3.686	C44 H80 N O7 P	4					3.2761e+07	3.08944e+06	479265	357291	3.2761e+07	3.08944e+06	479265	10.604	68.357	6.446	3.41	6.1	2.69
1-Stearoyl-2-arachidonoylplasmenylcholine	HILICPOS	793.598	3.746	C46 H84 N O7 P	4					3.19133e+07	3.57344e+06	496711	359582	3.19133e+07	3.57344e+06	496711	8.931	64.249	7.194	3.16	6.01	2.85
PC(18:4(6Z,9Z,12Z,15Z)/P-18:1(11Z))	HILICPOS	763.551	3.749	C44 H78 N O7 P	4					1.42017e+06	143972	141839	150638	1.42017e+06	143972	141839	9.864	10.013	1.015	3.3	3.32	0.02
1-STEAROYL-2-DOCOSAHEXANOYL-SN-GLYCERO-3-PHOSPHOCHOLINE	HILICPOS	833.593	3.777	C48 H84 N O8 P	4					8.25302e+07	9.90985e+06	866395	384933	8.25302e+07	9.90985e+06	866395	8.328	95.257	11.438	3.06	6.57	3.52
1-[(9Z)-octadecenoyl]-2-[(4Z,7Z,10Z,13Z,16Z,19Z)-docosahexaenoyl]-sn-glycero-3-phosphocholine	HILICPOS	831.576	3.797	C48 H82 N O8 P	4					2.12631e+07	2.93315e+06	284514	176071	2.12631e+07	2.93315e+06	284514	7.249	74.735	10.309	2.86	6.22	3.37
PC	HILICPOS	809.592	3.84	C46 H84 N O8 P	4					3.06039e+08	4.65122e+07	3.05772e+06	377066	3.06039e+08	4.65122e+07	3.05772e+06	6.58	100.088	15.211	2.72	6.65	3.93
(23R)-29-Amino-26-hydroxy-26-oxido-20-oxo-21,25,27-trioxa-26lambda~5~-phosphanonacosan-23-yl (4Z,7Z,10Z,13Z,16Z,19Z)-4,7,10,13,16,19-docosahexaenoate - compound 1	HILICPOS	819.577	3.848	C47 H82 N O8 P	4					2.57216e+06	106546	107556	102830	2.57216e+06	106546	107556	24.141	23.915	0.991	4.59	4.58	-0.01
1,2-Diarachidonoyl-sn-glycero-3-PC - compound 1	HILICPOS	829.561	3.848	C48 H80 N O8 P	4					5.50028e+06	617694	181753	124127	5.50028e+06	617694	181753	8.905	30.262	3.399	3.15	4.92	1.76
1-octadecanoyl-2-(4Z,7Z,10Z,13Z,16Z-docosapentaenoyl)-sn-glycero-3- phosphocholine	HILICPOS	835.608	3.875	C48 H86 N O8 P	4					3.94335e+07	2.45777e+06	140561	134386	3.94335e+07	2.45777e+06	140561	16.044	280.543	17.485	4	8.13	4.13
PC(o-18:2(9Z,12Z)/18:2(9Z,12Z))	HILICPOS	767.582	3.88	C44 H82 N O7 P	4					4.79255e+07	3.89626e+06	162424	155288	4.79255e+07	3.89626e+06	162424	12.3	295.065	23.988	3.62	8.2	4.58
(2R)-2-[(4Z,7Z,10Z,13Z,16Z,19Z)-4,7,10,13,16,19-Docosahexaenoyloxy]-3-[(6Z,9Z,12Z)-6,9,12-octadecatrienoyloxy]propyl 2-(trimethylammonio)ethyl phosphate	HILICPOS	827.544	3.906	C48 H78 N O8 P	4					7.08221e+06	778959	132090	130800	7.08221e+06	778959	132090	9.092	53.617	5.897	3.18	5.74	2.56
1-octadecanoyl-2-(7Z,10Z,13Z,16Z)-docosatetraenoyl-sn-glycero-3-phosphoethanolamine	HILICPOS	795.577	3.912	C45 H82 N O8 P	4			Other		1.07546e+07	826380	289560	162749	1.07546e+07	826380	289560	13.014	37.141	2.854	3.7	5.21	1.51
(15Z,19R)-25-Amino-22-hydroxy-22-oxido-17,21,23-trioxa-22lambda~5~-phosphapentacos-15-en-19-yl (13Z,16Z)-13,16-docosadienoate	HILICPOS	755.581	3.916	C43 H82 N O7 P	4					1.45032e+06	158099	144886	141890	1.45032e+06	158099	144886	9.174	10.01	1.091	3.2	3.32	0.13
1-Palmitoyl-2-docosahexaenoyl-sn-glycero-3-phosphocholine	HILICPOS	805.562	3.917	C46 H80 N O8 P	4					3.03443e+08	2.97645e+07	2.25036e+06	364594	3.03443e+08	2.97645e+07	2.25036e+06	10.195	134.842	13.227	3.35	7.08	3.73
1-(1Z-hexadecenyl)-2-(9Z,12Z-octadecadienoyl)-sn-glycero-3-phosphocholine	HILICPOS	741.567	3.963	C42 H80 N O7 P	4					3.33206e+07	3.42017e+06	128047	125399	3.33206e+07	3.42017e+06	128047	9.742	260.222	26.71	3.28	8.02	4.74
5212188	HILICPOS	781.562	3.986	C44 H80 N O8 P	4					7.29729e+08	7.24469e+07	6.30835e+06	312640	7.29729e+08	7.24469e+07	6.30835e+06	10.073	115.677	11.484	3.33	6.85	3.52
1-octadecanoyl-2-[(8Z,11Z,14Z)-eicosatrienoyl]-sn-glycero-3-phosphocholine	HILICPOS	811.608	3.991	C46 H86 N O8 P	4					1.94402e+08	1.62705e+07	1.79221e+06	192410	1.94402e+08	1.62705e+07	1.79221e+06	11.948	108.471	9.078	3.58	6.76	3.18
PC(o-18:0/18:2(9Z,12Z))	HILICPOS	771.612	3.998	C44 H86 N O7 P	4					4.84713e+06	343910	147079	147093	4.84713e+06	343910	147079	14.094	32.956	2.338	3.82	5.04	1.23
(2R)-2-[(4Z,7Z,10Z,13Z,16Z,19Z)-4,7,10,13,16,19-Docosahexaenoyloxy]-3-[(9Z)-9-hexadecenoyloxy]propyl 2-(trimethylammonio)ethyl phosphate	HILICPOS	803.544	4.007	C46 H78 N O8 P	4			Biosynthesis of secondary metabolites;Other	Other	1.26237e+07	3.65075e+06	246145	91953	1.26237e+07	3.65075e+06	246145	3.458	51.285	14.832	1.79	5.68	3.89
PC(o-18:1(9Z)/18:2(9Z,12Z))	HILICPOS	769.598	4.021	C44 H84 N O7 P	4					1.20514e+07	843519	130908	129220	1.20514e+07	843519	130908	14.287	92.06	6.444	3.84	6.52	2.69
1-stearoyl-2-arachidonoyl-sn-glycero-3-phosphoethanolamine	HILICPOS	767.546	4.068	C43 H78 N O8 P	4			Other		2.89823e+06	335042	175025	162171	2.89823e+06	335042	175025	8.65	16.559	1.914	3.11	4.05	0.94
PC(18:3(9Z,12Z,15Z)/18:2(9Z,12Z))	HILICPOS	779.545	4.078	C44 H78 N O8 P	4					8.02767e+07	7.05652e+06	725673	182621	8.02767e+07	7.05652e+06	725673	11.376	110.624	9.724	3.51	6.79	3.28
(23R)-29-Amino-26-hydroxy-26-oxido-20-oxo-21,25,27-trioxa-26lambda~5~-phosphanonacosan-23-yl (11Z,14Z)-11,14-icosadienoate	HILICPOS	799.606	4.082	C45 H86 N O8 P	4					3.31313e+06	129153	121971	113014	3.31313e+06	129153	121971	25.653	27.163	1.059	4.68	4.76	0.08
1-Oleoyl-2-Stearoyl-sn-Glycero-3-Phosphocholine	HILICPOS	787.607	4.106	C44 H86 N O8 P	4					2.25486e+08	5.31754e+07	4.41144e+06	326079	2.25486e+08	5.31754e+07	4.41144e+06	4.24	51.114	12.054	2.08	5.68	3.59
1-oleoyl-2-linoleoyl-sn-glycero-3-phosphocholine	HILICPOS	783.577	4.148	C44 H82 N O8 P	4					6.82457e+08	8.41776e+07	6.47675e+06	380710	6.82457e+08	8.41776e+07	6.47675e+06	8.107	105.37	12.997	3.02	6.72	3.7
PC	HILICPOS	785.592	4.148	C44 H84 N O8 P	4					8.17986e+08	1.28076e+08	1.10613e+07	232203	8.17986e+08	1.28076e+08	1.10613e+07	6.387	73.95	11.579	2.68	6.21	3.53
1-[(9Z)-octadecenyl]-2-hexadecanoyl-sn-glycero-3-phosphocholine	HILICPOS	745.598	4.159	C42 H84 N O7 P	4					1.12842e+07	1.37937e+06	130423	127167	1.12842e+07	1.37937e+06	130423	8.181	86.52	10.576	3.03	6.43	3.4
1-hexadecyl-2-[(9Z,12Z)-octadecadienoyl]-sn-glycero-3-phosphocholine	HILICPOS	743.583	4.172	C42 H82 N O7 P	4					1.07864e+07	1.1267e+06	125034	124737	1.07864e+07	1.1267e+06	125034	9.573	86.268	9.011	3.26	6.43	3.17
1-hexadecanoyl-2-(13Z-docosenoyl)-sn-glycero-3-phosphoethanolamine	HILICPOS	773.592	4.18	C43 H84 N O8 P	4					2.72478e+07	3.06536e+06	372553	165083	2.72478e+07	3.06536e+06	372553	8.889	73.138	8.228	3.15	6.19	3.04
1,2-dioleoyl-sn-glycero-3-phospho-N,N-dimethylethanolamine	HILICPOS	771.577	4.235	C43 H82 N O8 P	4					3.37863e+07	4.31547e+06	165137	164228	3.37863e+07	4.31547e+06	165137	7.829	204.595	26.133	2.97	7.68	4.71
1-palmitoyl-2-oleoyl-sn-glycero-3-phosphocholine	HILICPOS	759.576	4.257	C42 H82 N O8 P	4					1.73077e+09	2.87023e+08	2.03616e+07	451386	1.73077e+09	2.87023e+08	2.03616e+07	6.03	85.001	14.096	2.59	6.41	3.82
Cholinephosphate	HILICPOS	183.066	4.281	C5 H14 N O4 P	4					2.93035e+08	3.37988e+07	2.81171e+06	245407	2.93035e+08	3.37988e+07	2.81171e+06	8.67	104.219	12.021	3.12	6.7	3.59
PC	HILICPOS	757.561	4.303	C42 H80 N O8 P	4					1.88223e+09	2.47058e+08	2.30519e+07	338422	1.88223e+09	2.47058e+08	2.30519e+07	7.619	81.652	10.717	2.93	6.35	3.42
1-palmitoyl-2-[(9Z,12Z,15Z)-octadecatrienoyl]-sn-glycero-3-phosphocholine	HILICPOS	755.546	4.332	C42 H78 N O8 P	4					8.23111e+07	1.29216e+07	331970	231905	8.23111e+07	1.29216e+07	331970	6.37	247.947	38.924	2.67	7.95	5.28
1-stearoyl-2-oleoyl-sn-glycero-3-phosphoethanolamine zwitterion	HILICPOS	745.562	4.345	C41 H80 N O8 P	4					3.21194e+07	3.22529e+06	310876	122627	3.21194e+07	3.22529e+06	310876	9.959	103.319	10.375	3.32	6.69	3.38
1,2-Dioleoyl-sn-glycero-3-PE	HILICPOS	743.546	4.385	C41 H78 N O8 P	4					1.25839e+07	914693	188861	185278	1.25839e+07	914693	188861	13.757	66.63	4.843	3.78	6.06	2.28
1-[(9Z)-octadecenoyl]-2-tetradecanoyl-sn-glycero-3-phosphocholine	HILICPOS	731.546	4.426	C40 H78 N O8 P	4					3.24027e+08	2.53814e+07	2.96417e+06	456637	3.24027e+08	2.53814e+07	2.96417e+06	12.766	109.314	8.563	3.67	6.77	3.1
Colfosceril palmitate	HILICPOS	733.561	4.466	C40 H80 N O8 P	4					3.07157e+07	7.24671e+06	183012	82869.2	3.07157e+07	7.24671e+06	183012	4.239	167.835	39.597	2.08	7.39	5.31
1,2-Dipalmitoleoyl-sn-glycero-3-phosphocholine	HILICPOS	729.53	4.481	C40 H76 N O8 P	4					2.35328e+07	2.24939e+06	370893	230496	2.35328e+07	2.24939e+06	370893	10.462	63.449	6.065	3.39	5.99	2.6
1-palmitoyl-2-oleoyl-sn-glycero-3-phosphoethanolamine	HILICPOS	717.53	4.531	C39 H76 N O8 P	4					1.5895e+06	219883	146927	150985	1.5895e+06	219883	146927	7.229	10.818	1.497	2.85	3.44	0.58
5194073	HILICPOS	719.546	4.551	C39 H78 N O8 P	4					2.63955e+06	476349	155586	122135	2.63955e+06	476349	155586	5.541	16.965	3.062	2.47	4.08	1.61
1-myristoyl-2-palmitoleoyl-sn-glycero-3-phosphocholine	HILICPOS	703.515	4.644	C38 H74 N O8 P	4					6.32311e+06	531779	119249	114203	6.32311e+06	531779	119249	11.89	53.024	4.459	3.57	5.73	2.16
(9R)-6-Hydroxy-6-oxido-12-oxo-5,7,11-trioxa-2-aza-6lambda~5~-phosphaheptacosan-9-yl palmitate	HILICPOS	705.53	4.648	C38 H76 N O8 P	4					2.1711e+07	3.14774e+06	239351	229223	2.1711e+07	3.14774e+06	239351	6.897	90.708	13.151	2.79	6.5	3.72
DMPC	HILICPOS	677.499	4.843	C36 H72 N O8 P	4					3.22833e+06	128662	136298	134953	3.22833e+06	128662	136298	25.092	23.686	0.944	4.65	4.57	-0.08
1-(1Z-hexadecenyl)-2-(4Z,7Z,10Z,13Z,16Z,19Z-docosahexaenoyl)-sn-glycero-3-phosphoethanolamine	HILICPOS	747.519	5.609	C43 H74 N O7 P	4					988101	132219	142723	136746	988101	132219	142723	7.473	6.923	0.926	2.9	2.79	-0.11
1-(1Z-hexadecenyl)-2-arachidonoyl-sn-glycero-3-phosphoethanolamine	HILICPOS	723.52	5.67	C41 H74 N O7 P	4					2.13777e+06	134528	135462	140232	2.13777e+06	134528	135462	15.891	15.781	0.993	3.99	3.98	-0.01
1-octadecanoyl-2-(4Z,7Z,10Z,13Z,16Z,19Z-docosahexaenoyl)-sn-glycero-3-phosphoethanolamine	HILICPOS	791.547	5.875	C45 H78 N O8 P	4					786450	246984	96680.5	95021.1	786450	246984	96680.5	3.184	8.135	2.555	1.67	3.02	1.35
1-stearoyl-2-arachidonoyl-sn-glycero-3-phosphoethanolamine	HILICPOS	767.546	5.923	C43 H78 N O8 P	4			Other		2.97883e+06	492185	97318.8	103381	2.97883e+06	492185	97318.8	6.052	30.609	5.057	2.6	4.94	2.34
(2R)-3-(Palmitoyloxy)-2-{[(9Z)-11-(3-pentyl-2-oxiranyl)-9-undecenoyl]oxy}propyl 2-(trimethylammonio)ethyl phosphate	HILICPOS	773.556	5.951	C42 H80 N O9 P	4					457923	69070.9	53177.4	57402.4	457923	69070.9	53177.4	6.63	8.611	1.299	2.73	3.11	0.38
1-hexadecanoyl-2-(4Z,7Z,10Z,13Z,16Z,19Z-docosahexaenoyl)-sn-glycero-3-phosphoethanolamine	HILICPOS	763.514	5.993	C43 H74 N O8 P	4					2.1032e+06	229647	89975.3	88503.6	2.1032e+06	229647	89975.3	9.158	23.375	2.552	3.2	4.55	1.35
1-hexadecanoyl-2-(5Z,8Z,11Z,14Z-icosatetraenoyl)-sn-glycero-3-phosphoethanolamine	HILICPOS	739.515	6.038	C41 H74 N O8 P	4					2.17205e+06	258796	95642.1	94264.7	2.17205e+06	258796	95642.1	8.393	22.71	2.706	3.07	4.51	1.44
1-oleoyl-2-linoleyl-sn-glycero-3-phosphoethanolamine	HILICPOS	741.532	6.146	C41 H76 N O8 P	4					1.18071e+06	90989	94392.7	89777.6	1.18071e+06	90989	94392.7	12.976	12.508	0.964	3.7	3.64	-0.05
1,2-Dioleoyl-sn-glycero-3-PE	HILICPOS	743.546	6.159	C41 H78 N O8 P	4					1.35664e+06	551009	49928.7	46641.1	1.35664e+06	551009	49928.7	2.462	27.171	11.036	1.3	4.76	3.46
1-Palmitoyl-2-linoleoyl PE	HILICPOS	715.516	6.246	C39 H74 N O8 P	4					2.5562e+06	448663	136164	86611	2.5562e+06	448663	136164	5.697	18.773	3.295	2.51	4.23	1.72
N-[(15Z)-tetracosenoyl]sphing-4-enine-1-phosphocholine	HILICPOS	812.675	6.834	C47 H93 N2 O6 P	4					2.16452e+06	3.36488e+06	680186	42090.8	2.16452e+06	3.36488e+06	680186	0.643	3.182	4.947	-0.64	1.67	2.31
N-[(13Z)-docosenoyl]sphing-4-enine-1-phosphocholine	HILICPOS	784.645	6.872	C45 H89 N2 O6 P	4					7.30587e+06	3.08969e+06	424295	159912	7.30587e+06	3.08969e+06	424295	2.365	17.219	7.282	1.24	4.11	2.86
N-STEAROYLSPHINGOMYELIN	HILICPOS	730.599	6.985	C41 H83 N2 O6 P	4					513762	968009	239431	50111.2	513762	968009	239431	0.531	2.146	4.043	-0.91	1.1	2.02
N-oleoylsphingosine-1-phosphocholine	HILICPOS	728.583	6.995	C41 H81 N2 O6 P	4					1.18675e+07	1.81529e+06	174765	145996	1.18675e+07	1.81529e+06	174765	6.538	67.906	10.387	2.71	6.09	3.38
Palmitoyl sphingomyelin	HILICPOS	702.567	7.051	C39 H79 N2 O6 P	2	99				3.3115e+07	1.98753e+07	3.02874e+06	157630	3.3115e+07	1.98753e+07	3.02874e+06	1.666	10.934	6.562	0.74	3.45	2.71
Cholinephosphate	HILICPOS	183.066	7.051	C5 H14 N O4 P	4					4.35746e+06	2.48248e+06	310842	58728.4	4.35746e+06	2.48248e+06	310842	1.755	14.018	7.986	0.81	3.81	3
N-myristoylsphingosine-1-phosphocholine	HILICPOS	674.536	7.11	C37 H75 N2 O6 P	4					1.43952e+07	2.96054e+06	298131	134995	1.43952e+07	2.96054e+06	298131	4.862	48.285	9.93	2.28	5.59	3.31
(2S,3R,4E)-2-(Dodecanoylamino)-3-hydroxy-4-octadecen-1-yl 2-(trimethylammonio)ethyl phosphate	HILICPOS	646.504	7.18	C35 H71 N2 O6 P	4					749349	85080.5	42835.7	45259.6	749349	85080.5	42835.7	8.808	17.494	1.986	3.14	4.13	0.99
1-(1Z-hexadecenyl)-sn-glycero-3-phosphocholine	HILICPOS	479.338	7.193	C24 H50 N O6 P	4					860749	42627.7	40365.9	41215	860749	42627.7	40365.9	20.192	21.324	1.056	4.34	4.41	0.08
2-palmitoyl-sn-glycero-3-phosphocholine	HILICPOS	495.332	7.272	C24 H50 N O7 P	4					1.25373e+07	984602	137487	116954	1.25373e+07	984602	137487	12.733	91.189	7.161	3.67	6.51	2.84
1-(4Z,7Z,10Z,13Z,16Z,19Z-docosahexaenoyl)-sn-glycero-3-phosphocholine	HILICPOS	567.332	7.35	C30 H50 N O7 P	4			Other		769098	38014.2	35843.4	36023.4	769098	38014.2	35843.4	20.232	21.457	1.061	4.34	4.42	0.08
1-arachidonoyl-sn-glycero-3-phosphocholine	HILICPOS	543.332	7.368	C28 H50 N O7 P	4					3.96746e+06	331029	35892.8	57970.3	3.96746e+06	331029	35892.8	11.985	110.536	9.223	3.58	6.79	3.21
Platelet-activating factor	HILICPOS	523.364	7.404	C26 H54 N O7 P	4					8.08547e+07	7.43764e+06	609207	117114	8.08547e+07	7.43764e+06	609207	10.871	132.721	12.209	3.44	7.05	3.61
4033747	HILICPOS	521.348	7.423	C26 H52 N O7 P	4					4.78358e+07	3.83078e+06	474586	78280	4.78358e+07	3.83078e+06	474586	12.487	100.795	8.072	3.64	6.66	3.01
1-heptadecanoyl-sn-glycero-3-phosphocholine	HILICPOS	509.348	7.456	C25 H52 N O7 P	4					2.27106e+06	175852	41218.7	39384.4	2.27106e+06	175852	41218.7	12.915	55.098	4.266	3.69	5.78	2.09
1-Linoleoyl-2-Hydroxy-sn-glycero-3-PC	HILICPOS	519.332	7.471	C26 H50 N O7 P	4					2.9213e+07	2.36428e+06	404574	109574	2.9213e+07	2.36428e+06	404574	12.356	72.207	5.844	3.63	6.17	2.55
Cholinephosphate	HILICPOS	183.066	7.494	C5 H14 N O4 P	4					2.45191e+06	240028	48286.8	43811.1	2.45191e+06	240028	48286.8	10.215	50.778	4.971	3.35	5.67	2.31
5385682	HILICPOS	495.332	7.501	C24 H50 N O7 P	4					1.59284e+08	1.33311e+07	1.17848e+06	124756	1.59284e+08	1.33311e+07	1.17848e+06	11.948	135.16	11.312	3.58	7.08	3.5
1-[(9Z)-hexadecenoyl]-sn-glycero-3-phosphocholine	HILICPOS	493.317	7.533	C24 H48 N O7 P	4					3.27323e+06	270773	39446.8	39389.3	3.27323e+06	270773	39446.8	12.088	82.978	6.864	3.6	6.37	2.78
L-alpha-lysophosphatidylcholine	HILICPOS	467.301	7.609	C22 H46 N O7 P	4					1.14913e+06	103683	33170.3	34942.5	1.14913e+06	103683	33170.3	11.083	34.643	3.126	3.47	5.11	1.64
1-Stearoyl-2-hydroxy-sn-glycero-3-PE	HILICPOS	481.317	7.978	C23 H48 N O7 P	4			Other		674345	27416.7	26122.4	25504.1	674345	27416.7	26122.4	24.596	25.815	1.05	4.62	4.69	0.07
1-Oleoyl-2-hydroxy-sn-glycero-3-PE	HILICPOS	479.301	7.99	C23 H46 N O7 P	4					877140	75586.6	27609	25682.3	877140	75586.6	27609	11.604	31.77	2.738	3.54	4.99	1.45
1-linoleoyl-sn-glycero-3-phosphoethanolamine	HILICPOS	477.286	8.025	C23 H44 N O7 P	4					1.07866e+06	59608	29638.9	28033.8	1.07866e+06	59608	29638.9	18.096	36.393	2.011	4.18	5.19	1.01
1-Palmitoyl-2-hydroxy-sn-glycero-3-PE	HILICPOS	453.285	8.048	C21 H44 N O7 P	4					549964	53691.3	31971.6	32146	549964	53691.3	31971.6	10.243	17.202	1.679	3.36	4.1	0.75
(2R)-1-(Phosphonooxy)-3-[(9Z)-9-tetradecenoyloxy]-2-propanyl (6Z,9Z,12Z,15Z)-6,9,12,15-octadecatetraenoate	HILICPOS	638.395	8.704	C35 H59 O8 P	4					1.05379e+07	445480	219206	151574	1.05379e+07	445480	219206	23.655	48.073	2.032	4.56	5.59	1.02
Stachydrine	HILICPOS	143.095	9.232	C7 H13 N O2	4			ABC transporters		1.25838e+07	1.20678e+06	72126.1	120867	1.25838e+07	1.20678e+06	72126.1	10.428	174.469	16.732	3.38	7.45	4.06
L-(+)-Valine	HILICPOS	117.079	9.389	C5 H11 N O2	4			Metabolic pathways;Biosynthesis of secondary metabolites;Microbial metabolism in diverse environments;Cyanoamino acid metabolism;Protein digestion and absorption;Arginine and proline metabolism;Glucosinolate biosynthesis;2-Oxocarboxylic acid metabolism;ABC transporters;Other	Superpathway of linamarin and lotaustralin biosynthesis;Arginine, ornithine and proline interconversion;Superpathway of L-lysine degradation;Other	7.88047e+06	781523	31772.4	740082	7.88047e+06	781523	31772.4	10.083	248.029	24.598	3.33	7.95	4.62
Acetylcarnitine	HILICPOS	203.116	9.536	C9 H17 N O4	4					1.61564e+06	185640	34755.4	45909.4	1.61564e+06	185640	34755.4	8.703	46.486	5.341	3.12	5.54	2.42
DL-Carnitine	HILICPOS	161.105	10.192	C7 H15 N O3	4			Other		8.41883e+06	2.31478e+06	1.52492e+06	1.22474e+06	8.41883e+06	2.31478e+06	1.52492e+06	3.637	5.521	1.518	1.86	2.46	0.6

## Sheet: HILICNEG
Name	MS mode	Molecular Weight	RT [min]	Formula	Annotation Level	mzCloud Best Match	mzVault Best Match	KEGG Pathways	Metabolika Pathways	Area: 20220315_AG Zunke_Sample 1.raw (F1)	Area: 20220315_AG Zunke_Sample 2.raw (F2)	Area: 20220315_AG Zunke_Sample 3.raw (F3)	Area: 20220315_AG Zunke_Sample 4.raw (F4)	Group Area: 1	Group Area: 2	Group Area: 3	Ratio: (1) / (2)	Ratio: (1) / (3)	Ratio: (2) / (3)	Log2 Fold Change: (1) / (2)	Log2 Fold Change: (1) / (3)	Log2 Fold Change: (2) / (3)
2,2'-Methylenebis(4-methyl-6-tert-butylphenol)	HILICNEG	340.24	0.792	C23 H32 O2	2	94.2				1.61468e+06	180874	20778	26880.5	1.61468e+06	180874	20778	8.927	77.711	8.705	3.16	6.28	3.12
thymol sulfate	HILICNEG	230.061	0.877	C10 H14 O4 S	4					848853	68261.5	18944.4	19229.7	848853	68261.5	18944.4	12.435	44.807	3.603	3.64	5.49	1.85
1810343	HILICNEG	596.502	0.923	C36 H68 O6	4					936958	116280	37107.9	43702.6	936958	116280	37107.9	8.058	25.25	3.134	3.01	4.66	1.65
4-phenolsulfonic acid	HILICNEG	173.998	1.003	C6 H6 O4 S	4					886909	95499.3	12561.5	12640.1	886909	95499.3	12561.5	9.287	70.605	7.603	3.22	6.14	2.93
Cholesterol sulfate	HILICNEG	466.312	1.054	C27 H46 O4 S	4			Metabolic pathways;Steroid hormone biosynthesis		5.03957e+06	1.48279e+06	192519	106836	5.03957e+06	1.48279e+06	192519	3.399	26.177	7.702	1.76	4.71	2.95
Testosterone sulfate	HILICNEG	368.166	1.339	C19 H28 O5 S	2	93.1		Metabolic pathways;Steroid hormone biosynthesis;Other		1.76663e+06	190493	17137.1	15281.8	1.76663e+06	190493	17137.1	9.274	103.088	11.116	3.21	6.69	3.47
(14R)-20-Amino-1-(3,4-dimethyl-5-propyl-2-furyl)-17-hydroxy-17-oxido-11-oxo-12,16,18-trioxa-17lambda~5~-phosphaicosan-14-yl 13-(3,4-dimethyl-5-pentyl-2-furyl)tridecanoate	HILICNEG	879.599	3.724	C49 H86 N O10 P	4					8.35956e+06	1.48623e+06	30996.2	31257.1	8.35956e+06	1.48623e+06	30996.2	5.625	269.696	47.949	2.49	8.08	5.58
O-[{(2R)-2-[(13Z,16Z)-13,16-Docosadienoyloxy]-3-[(9Z)-9-octadecenoyloxy]propoxy}(hydroxy)phosphoryl]-L-serine	HILICNEG	841.583	3.862	C46 H84 N O10 P	4					1.2236e+06	177750	27497.3	26922.4	1.2236e+06	177750	27497.3	6.884	44.499	6.464	2.78	5.48	2.69
(14R)-20-Amino-1-(3,4-dimethyl-5-propyl-2-furyl)-17-hydroxy-17-oxido-11-oxo-12,16,18-trioxa-17lambda~5~-phosphaicosan-14-yl 11-(3,4-dimethyl-5-pentyl-2-furyl)undecanoate	HILICNEG	851.568	3.871	C47 H82 N O10 P	4					3.09599e+07	4.05744e+06	220396	29014.8	3.09599e+07	4.05744e+06	220396	7.63	140.474	18.41	2.93	7.13	4.2
1-stearoyl-2-arachidonoyl-sn-glycero-3-phosphoethanolamine	HILICNEG	767.547	3.931	C43 H78 N O8 P	4			Ferroptosis		7.11628e+07	1.05607e+07	688865	47450.9	7.11628e+07	1.05607e+07	688865	6.738	103.304	15.331	2.75	6.69	3.94
O-{Hydroxy[(2R)-3-(pentadecanoyloxy)-2-(tetracosanoyloxy)propoxy]phosphoryl}-L-serine	HILICNEG	833.613	4.07	C45 H88 N O10 P	4					3.92941e+07	7.67769e+06	472031	36069.7	3.92941e+07	7.67769e+06	472031	5.118	83.245	16.265	2.36	6.38	4.02
O-(Hydroxy{(2R)-3-(pentadecanoyloxy)-2-[(15Z)-15-tetracosenoyloxy]propoxy}phosphoryl)-L-serine	HILICNEG	831.599	4.087	C45 H86 N O10 P	4					9.78592e+07	1.70367e+07	969567	29283.8	9.78592e+07	1.70367e+07	969567	5.744	100.931	17.571	2.52	6.66	4.14
O-[{(2R)-2-(Docosanoyloxy)-3-[(9Z)-9-hexadecenoyloxy]propoxy}(hydroxy)phosphoryl]-L-serine	HILICNEG	817.583	4.163	C44 H84 N O10 P	4					3.80353e+06	891697	80017.1	31992.3	3.80353e+06	891697	80017.1	4.265	47.534	11.144	2.09	5.57	3.48
(17R)-23-Amino-20-hydroxy-20-oxido-14-oxo-15,19,21-trioxa-20lambda~5~-phosphatricosan-17-yl (13Z)-13-docosenoate	HILICNEG	745.562	4.195	C41 H80 N O8 P	4					2.28414e+08	4.00252e+07	2.31812e+06	94831.4	2.28414e+08	4.00252e+07	2.31812e+06	5.707	98.534	17.266	2.51	6.62	4.11
O-{[(2R)-2-(Docosanoyloxy)-3-(pentadecanoyloxy)propoxy](hydroxy)phosphoryl}-L-serine	HILICNEG	805.583	4.2	C43 H84 N O10 P	4					2.23362e+08	3.9253e+07	2.27102e+06	30047.2	2.23362e+08	3.9253e+07	2.27102e+06	5.69	98.353	17.284	2.51	6.62	4.11
O-{[(2R)-3-[(13Z,16Z)-13,16-Docosadienoyloxy]-2-(pentadecanoyloxy)propoxy](hydroxy)phosphoryl}-L-serine	HILICNEG	801.552	4.234	C43 H80 N O10 P	4					1.50285e+07	1.6682e+06	124970	81417.9	1.50285e+07	1.6682e+06	124970	9.009	120.257	13.349	3.17	6.91	3.74
(7Z,21R)-27-Amino-24-hydroxy-24-oxido-18-oxo-19,23,25-trioxa-24lambda~5~-phosphaheptacos-7-en-21-yl (9Z)-9-octadecenoate	HILICNEG	743.544	4.236	C41 H78 N O8 P	4					2.17246e+06	606785	13735.4	14150.2	2.17246e+06	606785	13735.4	3.58	158.165	44.177	1.84	7.31	5.47
O-{[(2R)-2-[(13Z)-13-Docosenoyloxy]-3-(pentadecanoyloxy)propoxy](hydroxy)phosphoryl}-L-serine	HILICNEG	803.568	4.251	C43 H82 N O10 P	4					1.96715e+08	2.63084e+07	1.88194e+06	32490.6	1.96715e+08	2.63084e+07	1.88194e+06	7.477	104.528	13.979	2.9	6.71	3.81
Phosphatidylserine	HILICNEG	791.568	4.281	C42 H82 N O10 P	4					3.28348e+06	423828	31602.5	31278.9	3.28348e+06	423828	31602.5	7.747	103.899	13.411	2.95	6.7	3.75
O-{Hydroxy[(2R)-2-(icosanoyloxy)-3-(pentadecanoyloxy)propoxy]phosphoryl}-L-serine	HILICNEG	777.552	4.381	C41 H80 N O10 P	4					3.2439e+07	4.12133e+06	239593	36737.7	3.2439e+07	4.12133e+06	239593	7.871	135.392	17.201	2.98	7.08	4.1
1-(1Z-octadecenyl)-2-arachidonoyl-sn-glycero-3-phosphoethanolamine	HILICNEG	751.552	5.455	C43 H78 N O7 P	4					1.4593e+06	280989	29526.6	28859.9	1.4593e+06	280989	29526.6	5.193	49.423	9.516	2.38	5.63	3.25
1-(1Z-hexadecenyl)-2-arachidonoyl-sn-glycero-3-phosphoethanolamine	HILICNEG	723.521	5.633	C41 H74 N O7 P	4					1.20599e+06	203574	26233.9	26387.6	1.20599e+06	203574	26233.9	5.924	45.971	7.76	2.57	5.52	2.96
1-stearoyl-2-arachidonoyl-sn-glycero-3-phosphoethanolamine	HILICNEG	767.547	5.886	C43 H78 N O8 P	4			Ferroptosis		1.93778e+06	461035	33312.4	21276.1	1.93778e+06	461035	33312.4	4.203	58.17	13.84	2.07	5.86	3.79
1-hexadecanoyl-2-(4Z,7Z,10Z,13Z,16Z,19Z-docosahexaenoyl)-sn-glycero-3-phosphoethanolamine	HILICNEG	763.516	5.955	C43 H74 N O8 P	4					1.37066e+06	221972	18947.3	18654.6	1.37066e+06	221972	18947.3	6.175	72.34	11.715	2.63	6.18	3.55
1-hexadecanoyl-2-(5Z,8Z,11Z,14Z-icosatetraenoyl)-sn-glycero-3-phosphoethanolamine	HILICNEG	739.516	6.013	C41 H74 N O8 P	4					1.5084e+06	241655	19338.2	19188.1	1.5084e+06	241655	19338.2	6.242	78.001	12.496	2.64	6.29	3.64
1-oleoyl-2-linoleyl-sn-glycero-3-phosphoethanolamine	HILICNEG	741.532	6.123	C41 H76 N O8 P	4					1.03777e+06	183008	17338.8	17063.8	1.03777e+06	183008	17338.8	5.671	59.852	10.555	2.5	5.9	3.4
(7Z,21R)-27-Amino-24-hydroxy-24-oxido-18-oxo-19,23,25-trioxa-24lambda~5~-phosphaheptacos-7-en-21-yl (9Z)-9-octadecenoate	HILICNEG	743.547	6.132	C41 H78 N O8 P	4					2.06412e+06	641011	22697	20907.8	2.06412e+06	641011	22697	3.22	90.943	28.242	1.69	6.51	4.82
1-Palmitoyl-2-linoleoyl PE	HILICNEG	715.516	6.239	C39 H74 N O8 P	4					1.10726e+06	211507	17995.3	17799.4	1.10726e+06	211507	17995.3	5.235	61.531	11.753	2.39	5.94	3.56
PC(P-18:0/18:4(6Z,9Z,12Z,15Z))	HILICNEG	765.564	7.077	C44 H80 N O7 P	4					697731	412237	24145.3	11394.8	697731	412237	24145.3	1.693	28.897	17.073	0.76	4.85	4.09
1-icosanoyl-sn-glycero-3-phosphoethanolamine	HILICNEG	509.348	7.417	C25 H52 N O7 P	4					6.88375e+06	751907	51459.3	20775.7	6.88375e+06	751907	51459.3	9.155	133.771	14.612	3.19	7.06	3.87
1-Stearoyl-2-hydroxy-sn-glycero-3-PE	HILICNEG	481.317	7.513	C23 H48 N O7 P	4			Ferroptosis		1.49094e+07	1.49178e+06	91630.6	19659.2	1.49094e+07	1.49178e+06	91630.6	9.994	162.712	16.28	3.32	7.35	4.03
1-Stearoyl-2-hydroxy-sn-glycero-3-PE	HILICNEG	481.317	7.968	C23 H48 N O7 P	4			Ferroptosis		498715	85065.7	9913.45	12025.2	498715	85065.7	9913.45	5.863	50.307	8.581	2.55	5.65	3.1
1-Oleoyl-2-hydroxy-sn-glycero-3-PE	HILICNEG	479.301	7.981	C23 H46 N O7 P	4					651281	61419.7	9731.97	9661.38	651281	61419.7	9731.97	10.604	66.922	6.311	3.41	6.06	2.66
1-linoleoyl-sn-glycero-3-phosphoethanolamine	HILICNEG	477.286	8.013	C23 H44 N O7 P	4					749746	71179.4	10044.9	9321.12	749746	71179.4	10044.9	10.533	74.64	7.086	3.4	6.22	2.83
1-Palmitoyl-2-hydroxy-sn-glycero-3-PE	HILICNEG	453.286	8.036	C21 H44 N O7 P	4					430819	51418.8	9907.8	9763.25	430819	51418.8	9907.8	8.379	43.483	5.19	3.07	5.44	2.38
(2R)-1-[(Hydroxy{[(1s,3R)-2,3,4,5,6-pentahydroxycyclohexyl]oxy}phosphoryl)oxy]-3-(stearoyloxy)-2-propanyl (5Z,8Z,11Z,14Z)-5,8,11,14-icosatetraenoate	HILICNEG	886.557	8.086	C47 H83 O13 P	4					496721	406769	27095.9	9709.84	496721	406769	27095.9	1.221	18.332	15.012	0.29	4.2	3.91

## Sheet: RPPOS
Name	MS mode	Molecular Weight	RT [min]	Formula	Annotation Level	mzCloud Best Match	mzVault Best Match	KEGG Pathways	Metabolika Pathways	Area: 20220315_AG Zunke_Sample 1.raw (F1)	Area: 20220315_AG Zunke_Sample 2.raw (F2)	Area: 20220315_AG Zunke_Sample 3.raw (F3)	Area: 20220315_AG Zunke_Sample 4.raw (F4)	Group Area: 1	Group Area: 2	Group Area: 3	Ratio: (1) / (2)	Ratio: (1) / (3)	Ratio: (2) / (3)	Log2 Fold Change: (1) / (2)	Log2 Fold Change: (1) / (3)	Log2 Fold Change: (2) / (3)
DL-Carnitine	RPPOS	161.105	0.831	C7 H15 N O3	4			Other		3.63552e+06	326522	40802.1	40335	3.63552e+06	326522	40802.1	11.134	89.101	8.003	3.48	6.48	3
DA9185000	RPPOS	202.045	0.834	C12 H10 O S	4					2.15975e+06	198935	78109	60367.3	2.15975e+06	198935	78109	10.857	27.65	2.547	3.44	4.79	1.35
L-(+)-Valine	RPPOS	117.079	0.843	C5 H11 N O2	4			Metabolic pathways;Biosynthesis of secondary metabolites;Microbial metabolism in diverse environments;Biosynthesis of cofactors;Biosynthesis of alkaloids derived from shikimate pathway;Other	Arginine, ornithine and proline interconversion;Superpathway of linamarin and lotaustralin biosynthesis;Other	5.8051e+06	737832	359974	351871	5.8051e+06	737832	359974	7.868	16.126	2.05	2.98	4.01	1.04
Creatinine	RPPOS	113.059	0.854	C4 H7 N3 O	4			Metabolic pathways;Other		1.07067e+07	1.33278e+06	126069	50436.3	1.07067e+07	1.33278e+06	126069	8.033	84.927	10.572	3.01	6.41	3.4
L-Proline	RPPOS	115.063	0.913	C5 H9 N O2	4			Metabolic pathways;Biosynthesis of secondary metabolites;Other	Arginine, ornithine and proline interconversion;Superpathway of L-citrulline metabolism;Other	4.75999e+06	1.89233e+06	1.53841e+06	438192	4.75999e+06	1.89233e+06	1.53841e+06	2.515	3.094	1.23	1.33	1.63	0.3
Stachydrine	RPPOS	143.095	0.947	C7 H13 N O2	4			Other		7.51862e+06	816393	107505	76434.5	7.51862e+06	816393	107505	9.21	69.938	7.594	3.2	6.13	2.92
L-(+)-Leucine	RPPOS	131.095	1.107	C6 H13 N O2	4			Metabolic pathways;Biosynthesis of secondary metabolites;Microbial metabolism in diverse environments;Caprolactam degradation;Other	Superpathway of L-threonine metabolism;Superpathway of linamarin and lotaustralin biosynthesis;Other	1.82535e+06	408307	120372	286303	1.82535e+06	408307	120372	4.471	15.164	3.392	2.16	3.92	1.76
3-Vinylaniline	RPPOS	119.073	3.942	C8 H9 N	4					4.74602e+06	464463	266248	283824	4.74602e+06	464463	266248	10.218	17.826	1.744	3.35	4.16	0.8
Tryptophan	RPPOS	187.063	4.335	C11 H9 N O2	3	78.8	75.7	Microbial metabolism in diverse environments;Other		1.24574e+07	1.36743e+06	260298	161493	1.24574e+07	1.36743e+06	260298	9.11	47.858	5.253	3.19	5.58	2.39
(1S,3Z,5R,7R)-3-[(3,4-Dihydroxyphenyl)(hydroxy)methylene]-1-[(2S)-2-isopropenyl-5-methyl-4-hexen-1-yl]-6,6-dimethyl-5,7-bis(3-methyl-2-buten-1-yl)bicyclo[3.3.1]nonane-2,4,9-trione	RPPOS	602.359	6.207	C38 H50 O6	4					1.09559e+07	5.5315e+06	385087	567334	1.09559e+07	5.5315e+06	385087	1.981	28.45	14.364	0.99	4.83	3.84
(2R)-1-[(5Z,8Z,11Z,14Z,17Z)-5,8,11,14,17-Icosapentaenoyloxy]-3-(phosphonooxy)-2-propanyl (4Z,7Z,10Z,13Z,16Z,19Z)-4,7,10,13,16,19-docosahexaenoate	RPPOS	766.457	6.221	C45 H67 O8 P	4					1.85394e+07	4.315e+06	407821	275172	1.85394e+07	4.315e+06	407821	4.296	45.46	10.581	2.1	5.51	3.4
6-Hydroxycaproic acid	RPPOS	132.079	6.222	C6 H12 O3	4			Microbial metabolism in diverse environments;Degradation of aromatic compounds;Caprolactam degradation		2.25355e+08	4.5908e+07	5.01422e+06	1.29197e+06	2.25355e+08	4.5908e+07	5.01422e+06	4.909	44.943	9.156	2.3	5.49	3.19
(11R,23R)-14,17,20-Trihydroxy-23-(octanoyloxy)-14,20-dioxido-8,26-dioxo-9,13,15,19,21,25-hexaoxa-14lambda~5~,20lambda~5~-diphosphatritriacontan-11-yl heptadecanoate	RPPOS	1030.61	6.223	C50 H96 O17 P2	4					1.74343e+07	3.43095e+06	327798	740152	1.74343e+07	3.43095e+06	327798	5.081	53.186	10.467	2.35	5.73	3.39
3683	RPPOS	158.094	6.226	C8 H14 O3	4			Other		5.3283e+06	1.64926e+06	374294	270106	5.3283e+06	1.64926e+06	374294	3.231	14.236	4.406	1.69	3.83	2.14
Triethylene glycol dimethyl ether	RPPOS	178.121	6.227	C8 H18 O4	4					4.27473e+06	1.09892e+06	634975	566831	4.27473e+06	1.09892e+06	634975	3.89	6.732	1.731	1.96	2.75	0.79
Pyrvinium	RPPOS	382.229	6.227	C26 H28 N3	4					1.91477e+07	4.24255e+06	436036	418203	1.91477e+07	4.24255e+06	436036	4.513	43.913	9.73	2.17	5.46	3.28
(2S,3R)-3-Hydroxy-2-[(11Z)-11-octadecenoylamino]octadecyl 5-acetamido-3,5-dideoxy-6-[(1R,2R)-1,2,3-trihydroxypropyl]-beta-L-threo-hex-2-ulopyranonosyl-(2->3)-[2-deoxy-2-(2-oxopropyl)-beta-D-galactopyr;anosyl-(1->4)]-beta-D-galactopyranosyl-(1->4)-beta-D-glucopyranoside	RPPOS	1382.82	6.228	C68 H122 N2 O26	4					5.55063e+06	2.57472e+06	330472	305793	5.55063e+06	2.57472e+06	330472	2.156	16.796	7.791	1.11	4.07	2.96
Ethyl acetate	RPPOS	88.0524	6.229	C4 H8 O2	4			Metabolic pathways;Biosynthesis of secondary metabolites;Microbial metabolism in diverse environments;Degradation of aromatic compounds;Other	P-cymene degradation;Other	3.68029e+07	1.04814e+07	735060	2.38427e+06	3.68029e+07	1.04814e+07	735060	3.511	50.068	14.259	1.81	5.65	3.83
HO-dPEG8-OH	RPPOS	370.22	6.229	C16 H34 O9	4					8.79131e+06	2.50245e+06	286620	265216	8.79131e+06	2.50245e+06	286620	3.513	30.672	8.731	1.81	4.94	3.13
2,2,8,8-Tetramethyl-3,7-dioxa-2,8-disilanonane	RPPOS	220.131	6.231	C9 H24 O2 Si2	4					1.67442e+08	3.57236e+07	2.90336e+06	275065	1.67442e+08	3.57236e+07	2.90336e+06	4.687	57.672	12.304	2.23	5.85	3.62
Levetiracetam	RPPOS	170.105	6.231	C8 H14 N2 O2	4					9.70586e+06	2.15751e+06	415153	251220	9.70586e+06	2.15751e+06	415153	4.499	23.379	5.197	2.17	4.55	2.38
cartazolate	RPPOS	290.173	6.231	C15 H22 N4 O2	4					2.11763e+07	3.88816e+06	248769	221449	2.11763e+07	3.88816e+06	248769	5.446	85.124	15.63	2.45	6.41	3.97
Heptaethylene Glycol	RPPOS	326.194	6.232	C14 H30 O8	4					8.19236e+06	1.69601e+06	391249	404260	8.19236e+06	1.69601e+06	391249	4.83	20.939	4.335	2.27	4.39	2.12
Malondialdehyde	RPPOS	72.0212	6.233	C3 H4 O2	4			Metabolic pathways;Microbial metabolism in diverse environments;Degradation of aromatic compounds;Other	Superpathway of L-threonine metabolism;Other	3.42614e+07	9.33817e+06	908021	400915	3.42614e+07	9.33817e+06	908021	3.669	37.732	10.284	1.88	5.24	3.36
2,5,8,11,14,17,20,23-Octaoxapentacosan-25-ol	RPPOS	384.237	6.234	C17 H36 O9	4					1.57952e+07	2.03143e+06	297311	184049	1.57952e+07	2.03143e+06	297311	7.775	53.127	6.833	2.96	5.73	2.77
2-[4-(Hydroxymethyl)cyclohexyl]-2-propanyl hexopyranoside	RPPOS	334.199	6.235	C16 H30 O7	4					3.42867e+07	7.42572e+06	601647	276800	3.42867e+07	7.42572e+06	601647	4.617	56.988	12.342	2.21	5.83	3.63
Dibutyl malate	RPPOS	246.147	6.236	C12 H22 O5	4					2.07636e+07	5.01632e+06	381851	382439	2.07636e+07	5.01632e+06	381851	4.139	54.376	13.137	2.05	5.76	3.72
1-O-[(3alpha,5beta,7alpha,12beta)-3,7,12-Trihydroxy-24-oxocholan-24-yl]-beta-D-galactopyranose	RPPOS	570.342	6.241	C30 H50 O10	4					6.69106e+06	3.5192e+06	815148	318377	6.69106e+06	3.5192e+06	815148	1.901	8.208	4.317	0.93	3.04	2.11
1-Linoleoyl-2-Hydroxy-sn-glycero-3-PC	RPPOS	519.332	8.203	C26 H50 N O7 P	4					3.27974e+07	2.4803e+06	1.15476e+06	354113	3.27974e+07	2.4803e+06	1.15476e+06	13.223	28.402	2.148	3.72	4.83	1.1
1-linoleoyl-sn-glycero-3-phosphoethanolamine	RPPOS	477.286	8.223	C23 H44 N O7 P	4					3.80691e+06	489620	547305	486391	3.80691e+06	489620	547305	7.775	6.956	0.895	2.96	2.8	-0.16
1-[(8Z,11Z,14Z)-icosatrienoyl]-sn-glycero-3-phosphocholine	RPPOS	545.348	8.442	C28 H52 N O7 P	4					3.61113e+06	479252	291081	306260	3.61113e+06	479252	291081	7.535	12.406	1.646	2.91	3.63	0.72
Choline	RPPOS	103.1	8.492	C5 H13 N O	4					3.08718e+07	3.7289e+06	455694	602573	3.08718e+07	3.7289e+06	455694	8.279	67.747	8.183	3.05	6.08	3.03
5385682	RPPOS	495.332	8.493	C24 H50 N O7 P	4					1.56365e+08	1.67581e+07	1.17454e+06	965080	1.56365e+08	1.67581e+07	1.17454e+06	9.331	133.129	14.268	3.22	7.06	3.83
1-Oleoyl-2-hydroxy-sn-glycero-3-PE	RPPOS	479.301	8.648	C23 H46 N O7 P	4					2.83811e+06	324128	296432	316705	2.83811e+06	324128	296432	8.756	9.574	1.093	3.13	3.26	0.13
Oleamide	RPPOS	281.272	8.888	C18 H35 N O	2	98.8				4.15567e+08	6.95024e+07	4.1788e+07	3.23492e+07	4.15567e+08	6.95024e+07	4.1788e+07	5.979	9.945	1.663	2.58	3.31	0.73
1-Oleoyl-rac-glycerol	RPPOS	356.292	8.959	C21 H40 O4	4					4.19726e+07	5.47616e+06	2.31441e+06	2.08274e+06	4.19726e+07	5.47616e+06	2.31441e+06	7.665	18.135	2.366	2.94	4.18	1.24
Platelet-activating factor	RPPOS	523.363	9.187	C26 H54 N O7 P	4					6.58803e+07	7.92294e+06	646823	563744	6.58803e+07	7.92294e+06	646823	8.315	101.852	12.249	3.06	6.67	3.61
Glutathionylspermine	RPPOS	491.29	9.277	C20 H41 N7 O5 S	4			Other		3.74473e+06	442783	261712	262678	3.74473e+06	442783	261712	8.457	14.309	1.692	3.08	3.84	0.76
2-(3-Hydroxy-3,7,11,15-tetramethylhexadecyl)-3,5,6-trimethyl-1,4-benzoquinone	RPPOS	446.376	11.327	C29 H50 O3	4					3.12988e+07	1.11478e+07	2.66679e+06	544742	3.12988e+07	1.11478e+07	2.66679e+06	2.808	11.737	4.18	1.49	3.55	2.06
N-myristoylsphingosine-1-phosphocholine	RPPOS	674.536	11.986	C37 H75 N2 O6 P	4					7.79199e+06	1.33051e+06	538920	538756	7.79199e+06	1.33051e+06	538920	5.856	14.459	2.469	2.55	3.85	1.3
1,2-Dipalmitoleoyl-sn-glycero-3-phosphocholine	RPPOS	729.53	12.42	C40 H76 N O8 P	4					6.82397e+06	1.27715e+06	796555	762042	6.82397e+06	1.27715e+06	796555	5.343	8.567	1.603	2.42	3.1	0.68
Tocopherol	RPPOS	430.381	12.553	C29 H50 O2	4			Metabolic pathways;Biosynthesis of secondary metabolites;Biosynthesis of cofactors;Ubiquinone and other terpenoid-quinone biosynthesis;Other	Superpathway of cholesterol biosynthesis;Other	2.56319e+06	413094	323571	317111	2.56319e+06	413094	323571	6.205	7.922	1.277	2.63	2.99	0.35
mephenesin	RPPOS	182.094	12.554	C10 H14 O3	4			Metabolic pathways;Biosynthesis of secondary metabolites;Monoterpenoid biosynthesis		1.26335e+07	2.49372e+06	690198	676420	1.26335e+07	2.49372e+06	690198	5.066	18.304	3.613	2.34	4.19	1.85
Eugenol	RPPOS	164.084	12.559	C10 H12 O2	4			Metabolic pathways;Microbial metabolism in diverse environments;Degradation of aromatic compounds;Xylene degradation;Other	P-cymene degradation;Other	1.23033e+07	2.17104e+06	408163	400015	1.23033e+07	2.17104e+06	408163	5.667	30.143	5.319	2.5	4.91	2.41
(2R)-2-[(5Z,8Z,11Z,14Z,17Z)-5,8,11,14,17-Icosapentaenoyloxy]-3-[(6Z,9Z,12Z)-6,9,12-octadecatrienoyloxy]propyl 2-(trimethylammonio)ethyl phosphate	RPPOS	801.527	12.672	C46 H76 N O8 P	4					2.56722e+07	3.95503e+06	443248	449354	2.56722e+07	3.95503e+06	443248	6.491	57.918	8.923	2.7	5.86	3.16
PC(18:3(9Z,12Z,15Z)/18:2(9Z,12Z))	RPPOS	779.546	12.708	C44 H78 N O8 P	4					1.4633e+07	4.28994e+06	657475	358632	1.4633e+07	4.28994e+06	657475	3.411	22.256	6.525	1.77	4.48	2.71
1-palmitoyl-2-[(9Z,12Z,15Z)-octadecatrienoyl]-sn-glycero-3-phosphocholine	RPPOS	755.546	12.785	C42 H78 N O8 P	4					2.16364e+07	1.88574e+06	480669	467316	2.16364e+07	1.88574e+06	480669	11.474	45.013	3.923	3.52	5.49	1.97
5212188	RPPOS	781.561	12.814	C44 H80 N O8 P	4					4.32127e+07	3.30341e+06	621603	613802	4.32127e+07	3.30341e+06	621603	13.081	69.518	5.314	3.71	6.12	2.41
1-tetradecanoyl-2-[(9Z,12Z,15Z)-octadecatrienoyl]-sn-glycero-3-phosphocholine	RPPOS	727.512	12.998	C40 H74 N O8 P	4					5.06948e+06	541102	404387	388177	5.06948e+06	541102	404387	9.369	12.536	1.338	3.23	3.65	0.42
4833682	RPPOS	702.567	13.003	C39 H79 N2 O6 P	4					1.79488e+07	9.66915e+06	954678	773601	1.79488e+07	9.66915e+06	954678	1.856	18.801	10.128	0.89	4.23	3.34
PG(16:0/22:6(4Z,7Z,10Z,13Z,16Z,19Z))	RPPOS	794.508	13.012	C44 H75 O10 P	4					749113	93370.2	93972.7	93724	749113	93370.2	93972.7	8.023	7.972	0.994	3	2.99	-0.01
(9R)-6-Hydroxy-6-oxido-12-oxo-5,7,11-trioxa-2-aza-6lambda~5~-phosphaheptacosan-9-yl palmitate	RPPOS	705.53	13.016	C38 H76 N O8 P	4					2.61635e+06	473762	253292	259470	2.61635e+06	473762	253292	5.522	10.329	1.87	2.47	3.37	0.9
(2R)-2-[(4Z,7Z,10Z,13Z,16Z,19Z)-4,7,10,13,16,19-Docosahexaenoyloxy]-3-[(6Z,9Z,12Z)-6,9,12-octadecatrienoyloxy]propyl 2-(trimethylammonio)ethyl phosphate	RPPOS	827.543	13.098	C48 H78 N O8 P	4					4.08331e+07	9.25698e+06	438701	430180	4.08331e+07	9.25698e+06	438701	4.411	93.077	21.101	2.14	6.54	4.4
1-Palmitoyl-2-docosahexaenoyl-sn-glycero-3-phosphocholine	RPPOS	805.561	13.113	C46 H80 N O8 P	4					5.91143e+07	1.40584e+07	1.0266e+06	909868	5.91143e+07	1.40584e+07	1.0266e+06	4.205	57.582	13.694	2.07	5.85	3.78
O-{Hydroxy[(2R)-2-[(5Z,8Z,11Z,14Z)-5,8,11,14-icosatetraenoyloxy]-3-(pentadecanoyloxy)propoxy]phosphoryl}-L-serine	RPPOS	769.493	13.154	C41 H72 N O10 P	4					2.5718e+07	3.10923e+06	490647	485506	2.5718e+07	3.10923e+06	490647	8.271	52.416	6.337	3.05	5.71	2.66
1-tetradecanoyl-2-[(5Z,8Z,11Z,14Z)-eicosatetraenoyl]-sn-glycero-3-phosphocholine	RPPOS	753.528	13.159	C42 H76 N O8 P	4					5.20284e+07	9.56035e+06	975762	601862	5.20284e+07	9.56035e+06	975762	5.442	53.321	9.798	2.44	5.74	3.29
N-oleoylsphingosine-1-phosphocholine	RPPOS	728.582	13.184	C41 H81 N2 O6 P	4					3.0099e+06	644239	585748	563536	3.0099e+06	644239	585748	4.672	5.139	1.1	2.22	2.36	0.14
5212188	RPPOS	781.561	13.302	C44 H80 N O8 P	4					1.84696e+08	3.37725e+07	2.10906e+06	966788	1.84696e+08	3.37725e+07	2.10906e+06	5.469	87.572	16.013	2.45	6.45	4
Emblicanin B	RPPOS	780.045	13.455	C34 H20 O22	4					2.8927e+07	5.42561e+06	658388	660168	2.8927e+07	5.42561e+06	658388	5.332	43.936	8.241	2.41	5.46	3.04
1-hexadecanoyl-2-[(7Z,10Z,13Z,16Z,19Z)-docosapentaenoyl]-sn-glycero-3-phosphocholine	RPPOS	807.576	13.457	C46 H82 N O8 P	4					2.68089e+07	5.00211e+06	1.16622e+06	1.16937e+06	2.68089e+07	5.00211e+06	1.16622e+06	5.36	22.988	4.289	2.42	4.52	2.1
PC	RPPOS	757.561	13.457	C42 H80 N O8 P	4					4.55663e+08	9.14389e+07	6.66211e+06	1.55989e+06	4.55663e+08	9.14389e+07	6.66211e+06	4.983	68.396	13.725	2.32	6.1	3.78
(2R)-3-{[(2-Aminoethoxy)(hydroxy)phosphoryl]oxy}-2-{[9-(3,4-dimethyl-5-propyl-2-furyl)nonanoyl]oxy}propyl 11-(3,4-dimethyl-5-propyl-2-furyl)undecanoate	RPPOS	795.509	13.461	C43 H74 N O10 P	4					1.08781e+08	2.30531e+07	2.31242e+06	540522	1.08781e+08	2.30531e+07	2.31242e+06	4.719	47.042	9.969	2.24	5.56	3.32
1,2-Diarachidonoyl-sn-glycero-3-PC	RPPOS	829.559	13.737	C48 H80 N O8 P	4					1.31507e+07	1.8622e+06	523042	527047	1.31507e+07	1.8622e+06	523042	7.062	25.143	3.56	2.82	4.65	1.83
1-oleoyl-2-linoleoyl-sn-glycero-3-phosphocholine	RPPOS	783.577	13.81	C44 H82 N O8 P	4					1.46394e+08	2.00181e+07	1.13369e+06	1.16297e+06	1.46394e+08	2.00181e+07	1.13369e+06	7.313	129.131	17.657	2.87	7.01	4.14
1-(1Z-hexadecenyl)-2-(9Z,12Z-octadecadienoyl)-sn-glycero-3-phosphocholine	RPPOS	741.566	13.994	C42 H80 N O7 P	4					7.92774e+06	1.21671e+06	1.12443e+06	1.0078e+06	7.92774e+06	1.21671e+06	1.12443e+06	6.516	7.05	1.082	2.7	2.82	0.11
PC(o-18:2(9Z,12Z)/18:2(9Z,12Z))	RPPOS	767.581	14.056	C44 H82 N O7 P	4					1.52026e+07	1.56873e+06	1.23001e+06	1.15175e+06	1.52026e+07	1.56873e+06	1.23001e+06	9.691	12.36	1.275	3.28	3.63	0.35
1-STEAROYL-2-DOCOSAHEXANOYL-SN-GLYCERO-3-PHOSPHOCHOLINE	RPPOS	833.592	14.317	C48 H84 N O8 P	4					2.08058e+07	2.20264e+06	923952	892060	2.08058e+07	2.20264e+06	923952	9.446	22.518	2.384	3.24	4.49	1.25
O-{[(2R)-2-[(7Z,10Z,13Z,16Z)-7,10,13,16-Docosatetraenoyloxy]-3-(pentadecanoyloxy)propoxy](hydroxy)phosphoryl}-L-serine	RPPOS	797.524	14.427	C43 H76 N O10 P	4					1.02169e+08	2.992e+07	2.49875e+06	818873	1.02169e+08	2.992e+07	2.49875e+06	3.415	40.888	11.974	1.77	5.35	3.58
1-palmitoyl-2-oleoyl-sn-glycero-3-phosphocholine	RPPOS	759.577	14.432	C42 H82 N O8 P	4					4.35148e+08	1.05446e+08	7.46506e+06	1.40078e+06	4.35148e+08	1.05446e+08	7.46506e+06	4.127	58.291	14.125	2.05	5.87	3.82
PC	RPPOS	809.592	14.602	C46 H84 N O8 P	4					9.48439e+07	1.37665e+07	2.0389e+06	1.61616e+06	9.48439e+07	1.37665e+07	2.0389e+06	6.889	46.517	6.752	2.78	5.54	2.76
1-[(9Z)-octadecenoyl]-2-[(4Z,7Z,10Z,13Z,16Z,19Z)-docosahexaenoyl]-sn-glycero-3-phosphocholine	RPPOS	831.574	14.638	C48 H82 N O8 P	4					6.47057e+07	8.52612e+06	1.02452e+06	699174	6.47057e+07	8.52612e+06	1.02452e+06	7.589	63.157	8.322	2.92	5.98	3.06
(14R)-20-Amino-1-(3,4-dimethyl-5-propyl-2-furyl)-17-hydroxy-17-oxido-11-oxo-12,16,18-trioxa-17lambda~5~-phosphaicosan-14-yl 11-(3,4-dimethyl-5-propyl-2-furyl)undecanoate	RPPOS	823.54	14.87	C45 H78 N O10 P	4					6.84077e+07	1.46812e+07	734855	708849	6.84077e+07	1.46812e+07	734855	4.66	93.09	19.978	2.22	6.54	4.32
PC	RPPOS	785.592	14.874	C44 H84 N O8 P	4					2.24509e+08	4.35171e+07	2.58081e+06	1.96862e+06	2.24509e+08	4.35171e+07	2.58081e+06	5.159	86.992	16.862	2.37	6.44	4.08
1-STEAROYL-2-DOCOSAHEXANOYL-SN-GLYCERO-3-PHOSPHOCHOLINE	RPPOS	833.59	15.436	C48 H84 N O8 P	4					3.81056e+07	6.26866e+06	1.04085e+06	911440	3.81056e+07	6.26866e+06	1.04085e+06	6.079	36.61	6.023	2.6	5.19	2.59
1-Oleoyl-2-Stearoyl-sn-Glycero-3-Phosphocholine	RPPOS	787.608	16.259	C44 H86 N O8 P	4					6.91128e+07	1.75073e+07	1.27891e+06	1.35474e+06	6.91128e+07	1.75073e+07	1.27891e+06	3.948	54.04	13.689	1.98	5.76	3.77
DG(18:1(9Z)/20:4(5Z,8Z,11Z,14Z)/0:0)[iso2]	RPPOS	642.519	16.905	C41 H70 O5	4					1.62139e+07	4.79409e+06	950252	826444	1.62139e+07	4.79409e+06	950252	3.382	17.063	5.045	1.76	4.09	2.33

## Sheet: RPNEG
Name	MS mode	Molecular Weight	RT [min]	Formula	Annotation Level	mzCloud Best Match	mzVault Best Match	KEGG Pathways	Metabolika Pathways	Area: 20220315_AG Zunke_Sample 1.raw (F1)	Area: 20220315_AG Zunke_Sample 2.raw (F2)	Area: 20220315_AG Zunke_Sample 3.raw (F3)	Area: 20220315_AG Zunke_Sample 4.raw (F4)	Group Area: 1	Group Area: 2	Group Area: 3	Ratio: (1) / (2)	Ratio: (1) / (3)	Ratio: (2) / (3)	Log2 Fold Change: (1) / (2)	Log2 Fold Change: (1) / (3)	Log2 Fold Change: (2) / (3)
DL-Glutamine	RPNEG	146.069	0.785	C5 H10 N2 O3	4			Metabolic pathways;Microbial metabolism in diverse environments;Biosynthesis of cofactors;Biosynthesis of plant secondary metabolites;Vitamin B6 metabolism;Other	Superpathway of chorismate metabolism;NAD biosynthesis II (from tryptophan);Superpathway of NAD biosynthesis in eukaryotes;Superpathway of rifamycin B biosynthesis;Superpathway of aromatic amino acid biosynthesis;Superpathway of jasmonoyl-amino acid conjugates biosynthesis;Other	1.42793e+06	131327	47597.6	47280.5	1.42793e+06	131327	47597.6	10.873	30	2.759	3.44	4.91	1.46
2-C-methylerythritol 4-phosphate	RPNEG	216.04	0.803	C5 H13 O7 P	4			Metabolic pathways;Biosynthesis of secondary metabolites;Biosynthesis of plant secondary metabolites;Other	Other	6.48113e+06	698821	103328	85100.7	6.48113e+06	698821	103328	9.274	62.724	6.763	3.21	5.97	2.76
Uric acid	RPNEG	168.028	1.343	C5 H4 N4 O3	3		79.9	Metabolic pathways;Microbial metabolism in diverse environments;Other	Other	8.11837e+06	804762	81167	11753	8.11837e+06	804762	81167	10.088	100.02	9.915	3.33	6.64	3.31
4-phenolsulfonic acid	RPNEG	173.999	4.218	C6 H6 O4 S	4					590132	52744.6	11762.5	8128.83	590132	52744.6	11762.5	11.188	50.171	4.484	3.48	5.65	2.16
Pelargonidin	RPNEG	271.061	4.651	C15 H11 O5	4			Metabolic pathways;Biosynthesis of secondary metabolites;Other		1.57786e+06	107689	109859	105714	1.57786e+06	107689	109859	14.652	14.363	0.98	3.87	3.84	-0.03
thymol sulfate	RPNEG	230.061	5.828	C10 H14 O4 S	4					426413	52266.6	24766	23989.3	426413	52266.6	24766	8.158	17.218	2.11	3.03	4.11	1.08
Dehydroepiandrosterone sulfate	RPNEG	368.166	6.199	C19 H28 O5 S	4			Metabolic pathways;Other		1.5406e+06	239743	81833.2	30794.1	1.5406e+06	239743	81833.2	6.426	18.826	2.93	2.68	4.23	1.55
lysophosphatidylethanolamine (22:6(4Z,7Z,10Z,13Z,16Z,19Z)/0:0)	RPNEG	525.286	7.986	C27 H44 N O7 P	4					842608	53776.3	55070.4	53487.5	842608	53776.3	55070.4	15.669	15.301	0.977	3.97	3.94	-0.03
2-[(11Z,14Z)-icosadienoyl]-sn-glycero-3-phosphoethanolamine	RPNEG	505.317	8.157	C25 H48 N O7 P	4					9.57706e+06	151700	115173	123777	9.57706e+06	151700	115173	63.132	83.154	1.317	5.98	6.38	0.4
1-linoleoyl-sn-glycero-3-phosphoethanolamine	RPNEG	477.286	8.169	C23 H44 N O7 P	4					1.86391e+06	53199.7	49434.3	50151.5	1.86391e+06	53199.7	49434.3	35.036	37.705	1.076	5.13	5.24	0.11
6-deoxocastasterone	RPNEG	450.369	8.251	C28 H50 O4	4			Metabolic pathways;Biosynthesis of secondary metabolites;Other	Other	816605	57162.6	56473	73579.3	816605	57162.6	56473	14.286	14.46	1.012	3.84	3.85	0.02
1-Stearoyl-2-hydroxy-sn-glycero-3-PE	RPNEG	481.317	8.445	C23 H48 N O7 P	4			Other		5.01189e+07	522597	152133	217216	5.01189e+07	522597	152133	95.903	329.442	3.435	6.58	8.36	1.78
1-Palmitoyl-2-hydroxy-sn-glycero-3-PE	RPNEG	453.286	8.468	C21 H44 N O7 P	4					1.75603e+06	88405.9	77298.7	79570	1.75603e+06	88405.9	77298.7	19.863	22.717	1.144	4.31	4.51	0.19
1-Oleoyl-2-hydroxy-sn-glycero-3-PE	RPNEG	479.301	8.596	C23 H46 N O7 P	4					1.78704e+06	78602.1	80385.3	79952.1	1.78704e+06	78602.1	80385.3	22.735	22.231	0.978	4.51	4.47	-0.03
Arachidonic acid	RPNEG	304.24	8.917	C20 H32 O2	4			Metabolic pathways;Biosynthesis of secondary metabolites;Biosynthesis of unsaturated fatty acids;Other	Other	1.09371e+06	76512.4	73108.4	71432.2	1.09371e+06	76512.4	73108.4	14.295	14.96	1.047	3.84	3.9	0.07
1-Stearoyl-2-hydroxy-sn-glycero-3-PE	RPNEG	481.317	9.144	C23 H48 N O7 P	4			Other		2.0733e+06	120843	74706.1	120173	2.0733e+06	120843	74706.1	17.157	27.753	1.618	4.1	4.79	0.69
O-{[(2R)-3-[(13Z,16Z)-13,16-Docosadienoyloxy]-2-(pentadecanoyloxy)propoxy](hydroxy)phosphoryl}-L-serine	RPNEG	801.552	12.805	C43 H80 N O10 P	4					1.47074e+06	154227	151468	152316	1.47074e+06	154227	151468	9.536	9.71	1.018	3.25	3.28	0.03
(14R)-20-Amino-1-(3,4-dimethyl-5-propyl-2-furyl)-17-hydroxy-17-oxido-11-oxo-12,16,18-trioxa-17lambda~5~-phosphaicosan-14-yl 11-(3,4-dimethyl-5-pentyl-2-furyl)undecanoate	RPNEG	851.568	13.025	C47 H82 N O10 P	4					5.9276e+06	161114	150101	152254	5.9276e+06	161114	150101	36.791	39.491	1.073	5.2	5.3	0.1
O-{Hydroxy[(2R)-2-(icosanoyloxy)-3-(pentadecanoyloxy)propoxy]phosphoryl}-L-serine	RPNEG	777.552	13.094	C41 H80 N O10 P	4					9.33346e+06	156504	165273	172248	9.33346e+06	156504	165273	59.637	56.473	0.947	5.9	5.82	-0.08
O-[Hydroxy(2-{[13-(3-methyl-5-pentyl-2-furyl)tridecanoyl]oxy}-3-{[11-(3-methyl-5-propyl-2-furyl)undecanoyl]oxy}propoxy)phosphoryl]serine	RPNEG	895.556	13.246	C48 H82 N O12 P	4					1.20628e+06	128297	127978	133304	1.20628e+06	128297	127978	9.402	9.426	1.002	3.23	3.24	0
O-{[(2R)-2-[(13Z)-13-Docosenoyloxy]-3-(pentadecanoyloxy)propoxy](hydroxy)phosphoryl}-L-serine	RPNEG	803.568	13.409	C43 H82 N O10 P	4					4.02833e+07	804851	369246	365839	4.02833e+07	804851	369246	50.051	109.096	2.18	5.65	6.77	1.12
(14R)-20-Amino-1-(3,4-dimethyl-5-propyl-2-furyl)-17-hydroxy-17-oxido-11-oxo-12,16,18-trioxa-17lambda~5~-phosphaicosan-14-yl 13-(3,4-dimethyl-5-pentyl-2-furyl)tridecanoate	RPNEG	879.6	14.27	C49 H86 N O10 P	4					658147	102034	107798	112240	658147	102034	107798	6.45	6.105	0.947	2.69	2.61	-0.08
O-{[(2R)-2-(Docosanoyloxy)-3-(pentadecanoyloxy)propoxy](hydroxy)phosphoryl}-L-serine	RPNEG	805.584	14.372	C43 H84 N O10 P	4					3.13679e+07	636951	248124	252823	3.13679e+07	636951	248124	49.247	126.42	2.567	5.62	6.98	1.36
O-(Hydroxy{(2R)-3-(pentadecanoyloxy)-2-[(15Z)-15-tetracosenoyloxy]propoxy}phosphoryl)-L-serine	RPNEG	831.599	14.772	C45 H86 N O10 P	4					1.08547e+07	202402	203576	206297	1.08547e+07	202402	203576	53.63	53.32	0.994	5.74	5.74	-0.01
O-{Hydroxy[(2R)-3-(pentadecanoyloxy)-2-(tetracosanoyloxy)propoxy]phosphoryl}-L-serine	RPNEG	833.615	15.922	C45 H88 N O10 P	4					4.20281e+06	335625	308606	331986	4.20281e+06	335625	308606	12.522	13.619	1.088	3.65	3.77	0.12
